# Supplementary material for: Geometry-Dependent Elastic Flow Dynamics in Micropillar Arrays
Source: Micromachines (Basel). 2024 Feb 13;15(2):268. doi: 10.3390/mi15020268 (PMC10893274; doi:10.3390/mi15020268)
Supplement: Supplementary file 1 [file micromachines-15-00268-s001.zip]

Archive with 17 entries (13 files):
- micromachines-2825200-supplementary/
- micromachines-2825200-supplementary/ESI _pdf_and_movies/
- micromachines-2825200-supplementary/ESI _pdf_and_movies/.DS_Store
- micromachines-2825200-supplementary/ESI _pdf_and_movies/Geometry_Micromachines_8FEB2024_ESI_PROOF-2.pdf
- micromachines-2825200-supplementary/ESI _pdf_and_movies/movie S1.mp4
- micromachines-2825200-supplementary/ESI _pdf_and_movies/movie S2.mp4
- micromachines-2825200-supplementary/ESI _pdf_and_movies/Movie S3.mp4
- micromachines-2825200-supplementary/ESI _pdf_and_movies/Movie S4.mp4
- micromachines-2825200-supplementary/__MACOSX/
- micromachines-2825200-supplementary/__MACOSX/._ESI _pdf_and_movies
- micromachines-2825200-supplementary/__MACOSX/ESI _pdf_and_movies/
- micromachines-2825200-supplementary/__MACOSX/ESI _pdf_and_movies/._.DS_Store
- micromachines-2825200-supplementary/__MACOSX/ESI _pdf_and_movies/._Geometry_Micromachines_8FEB2024_ESI_PROOF-2.pdf
- micromachines-2825200-supplementary/__MACOSX/ESI _pdf_and_movies/._movie S1.mp4
- micromachines-2825200-supplementary/__MACOSX/ESI _pdf_and_movies/._movie S2.mp4
- micromachines-2825200-supplementary/__MACOSX/ESI _pdf_and_movies/._Movie S3.mp4
- micromachines-2825200-supplementary/__MACOSX/ESI _pdf_and_movies/._Movie S4.mp4
